# Supplementary material for: Value and Kinetics of Virological Markers in the Natural Course of Chronic Hepatitis D Virus Infection
Source: Liver Int. 2025 Jan 23;45(2):e70003. doi: 10.1111/liv.70003 (PMC11756344; doi:10.1111/liv.70003)
Supplement: Supplementary file 1 — Data S1: [file LIV-45-0-s001.zip]

Archive with 3 entries (3 files):
- Supplementary figure 1_R.tiff
- Supplementary figure 2_R.tiff
- Supplementary material_v1.3_R_clean.docx
